# Supplementary material for: Association of intraindividual differences in estimated glomerular filtration rates based on cystatin C and creatinine with dementia: A cohort study of the UK Biobank
Source: PLoS One. 2026 Mar 6;21(3):e0344566. doi: 10.1371/journal.pone.0344566 (PMC12965570; doi:10.1371/journal.pone.0344566)
Supplement: S1 File — Flow diagram of analyses. aSensitivity analysis was conducted in this population using multiple imputation to account for missing data on the exposure and covariates or removing low-eGFR participations. S2 Fig. Correlation matrix of kidney function markers. Hexbin plot of the relation between eGFRcr, eGFRcys, and eGFRdiff at baseline. (A) Correlation between eGFRcr and eGFRcys. (B) Correlation between eGFRcr and eGFRdiff. (C) Correlation between eGFRcys and eGFRdiff. S3 Fig. Survival curves and proportional hazards assessment. Kaplan-Meyer survival curves using time-scale and scatter plot of the scaled Schoenfeld residuals for eGFRdiff and all cause dementia(A), Alzheimer’s disease(B) and vascular dementia(C). S4 Fig. Nonlinear dose-response relationships. Dose-response relationship between eGFRratio (A to C) and All cause dementia, Alzheimer’s disease, or Vascular dementia. Restricted cubic spline was used to explore nonlinear associations, with three knots fixed at the quartiles for all smooth curves. Green line representing 95% Confidence interval. The HR was derived using Cox proportional hazard regression. Model were adjusted for eGFRcr_cys, Cho, LDL, education, smoking, drinking, physical activities, Townsend deprivation index (TDI), social isolate, hearing, eyesight, diabetes, hypertension, depression, and obesity. S5 Fig. Sensitivity analyses of eGFR measures. Associations between eGFRdiff or eGFRratio(z-score) and incident dementia. (A) Model 1 were adjusted for Cho, LDL, education, smoking, drinking, physical activities, Townsend deprivation index (TDI), social isolate, hearing, eyesight, diabetes, hypertension, depression, and obesity. (B) Model 2 were further adjusted for eGFRcr_cys. S6 Fig. Risk stratification by optimal eGFRdiff cut-off. Kaplan–Meier curves for incident all-cause dementia according to high- and low-risk groups defined by the optimal cut-off value of eGFRdiff (−8.813) derived from maximally selected rank statistics. S7 Fig. Incremental [file pone.0344566.s001.zip › S1_Code.R]

#### 载入数据，整理纳排 ####
{
  source("env.R")
  backup<-data_ori
  outcome.id<-c("s_42018_0_0","s_42020_0_0","s_42022_0_0")
  outcome.anno<-c("All cause dementia","Alzheimers disease","Vascular dementia")
  data_ori$cr_cys<-data_ori$eGFRcr_cys
  covariates<-c(
    "Cho","LDL","education","smoke.level","drink", "sport","TDI","social_isolate",
    "hearing","eyesight","diabetes","hypertension","depression","obesity","ethnic","sex","cr_cys"
  )
  # 纳排
  ## 首先剔除没有暴露的样本。在此之前已经剔除了没有知情同意者，n=502157
  {
    data<-subset(data_ori,select = c(
      "n_eid",
      "eGFRcr","eGFRcys",
      "eGFRdiff","eGFRdiff.Q",
      "eGFRratio","eGFRratio.Q",
      "eGFRrd","eGFRrd.Q"
      ,"age.exp"
    ))
    data<-na.omit(data)
    include<-data$n_eid
    data_ori<-data_ori[which(data_ori$n_eid %in% include),]
    ## n=468690
  }
  ## 然后剔除没有结局的样本和发生TDI的样本
  {
    include<- get_outcome("s_42018_0_0","2022-12-31",data_ori)$n_eid %>%
      intersect(get_outcome("s_42020_0_0","2022-12-31",data_ori)$n_eid) %>% 
      intersect(get_outcome("s_42022_0_0","2022-12-31",data_ori)$n_eid) # 468481
    data_ori<-data_ori[which(data_ori$n_eid %in% include),]
    data_ori<-data_ori[which(data_ori$tbi==0),] ## 记得把TDI病史的也exclude掉
    # 余468361
  }
  ## 然后剔除协变量有缺失的样本
  {
    data<-subset(data_ori,select = c(
      "n_eid",
      "eGFRcr","eGFRcys",
      "eGFRdiff","eGFRdiff.Q",
      "eGFRratio","eGFRratio.Q",
      "eGFRrd","eGFRrd.Q"
      ,"age.exp",covariates
    ))
    data<-na.omit(data)
    include<-data$n_eid
    data_ori<-data_ori[which(data_ori$n_eid %in% include),]
    # 余458668， 敏感性分析余468361
  }
}
# 导出一份表型用于GWAS
{
  summary(data$eGFRdiff)
  library(data.table)
  cov <- fread("covariates.cov")
  pheno <- data %>% mutate(
    FID = n_eid,
    IID = n_eid,
    PHENO = eGFRdiff
  ) %>% subset(select = c("FID","IID","PHENO"))
  pheno  <- pheno[which(pheno$FID %in% cov$IID),]  
  colnames(pheno) <-  c("#FID","IID","PHENO")
  write.table(pheno,"eGFRdiff.pheno",quote = F,sep = "\t",col.names = T,row.names = F)
  
  pheno <- pheno %>% mutate(
    PHENO = ifelse(PHENO < -15.117227,2,1)
  ) 
  write.table(pheno,"eGFRdiff.cat.pheno",quote = F,sep = "\t",col.names = T,row.names = F)

  sample_list <- subset(pheno,select="IID")
  write.table(sample_list,"eGFRdiff.sample",quote = F,sep = "\t",col.names = F,row.names = F)
}

#### 统计描述 ####
{
  library(table1)
  pvalue <- function(x, ...) {
    # Construct vectors of data y, and groups (strata) g
    x2<-list(x[[1]],x[[2]])
    y <- unlist(x2)
    g <- factor(rep(1:length(x2), times=sapply(x2, length)))
    if (is.numeric(y)) {
      # For numeric variables, perform a standard 2-sample t-test
      p <- t.test(y ~ g)$p.value
    } else {
      # For categorical variables, perform a chi-squared test of independence
      p <- chisq.test(table(y, g))$p.value
    }
    # Format the p-value, using an HTML entity for the less-than sign.
    # The initial empty string places the output on the line below the variable label.
    p<-ifelse(p<0.001,"<0.001",sprintf("%0.3f",p))
    c("", sub("<", "&lt;", p))
  }
  
  table1(~ age.exp+sex+ethnic+
           education+smoke.level+drink+sport+social_isolate + TDI+
           Cho+LDL+
           hearing+eyesight+depression+obesity+hypertension + diabetes +
           eGFRcr_cys+eGFRcr+eGFRcys+eGFRdiff+eGFRratio| eGFRdiff.Q, 
         data=data_ori,extra.col=list(`P-value`=pvalue),
         render.continuous=c(.="Mean (SD)",  "Median (IQR)"="MEDIAN (Q1 to Q3)"))
}


#### 计算中位生存时间 ####
{
  outcome.id<-c("s_42018_0_0","s_42020_0_0","s_42022_0_0")
  outcome.anno<-c("All cause dementia","Alzheimers disease","Vascular dementia")
  covariates<-c(
    "Cho","LDL","education","smoke.level","drink", "sport","TDI","social_isolate",
    "hearing","eyesight","diabetes","hypertension","depression","obesity","ethnic","sex","eGFRcr_cys"
  )
  i<-1
  data<-get_outcome(outcome.id[i],"2022-12-31",data_ori)
  data$time<-data$age.out-data$age.exp
  table1(~ time| eGFRdiff.Q, 
         data=data,extra.col=list(`P-value`=pvalue),
         render.continuous=c(.="Mean (SD)",  "Median (IQR)"="MEDIAN (Q1 to Q3)"))
}


#### table2：HR主结果 ####
{
  outcome.id<-c("s_42018_0_0","s_42020_0_0","s_42022_0_0")
  outcome.anno<-c("All cause dementia","Alzheimers disease","Vascular dementia")
  data_ori$cr_cys<-data_ori$eGFRcr_cys
  covariates<-c(
    "age.exp",
    "Cho","LDL","education","smoke.level","drink", "sport","TDI","social_isolate",
    "hearing","eyesight","diabetes","hypertension","depression","obesity","ethnic","sex","cr_cys"
  )
  table2<-data.frame()
  exposure.id<-c("eGFRdiff")#,"eGFRratio","eGFRrd")
  scale.use="scale"
  for(j in exposure.id){
    for(i in 1:3){
      data<-get_outcome(outcome.id[i],"2022-12-31",data_ori)
      data<-subset(data,select = c(paste0(j,".Q"),j,"age.exp","age.out","status",covariates))
      ## raw model 
      plot.data1<-cox0(data,"age.exp","age.out","status",paste0(j,".Q"),
                       re="tidyresult",scale.use="time") %>% subset(select=c("term","HR_95CI"))
      plot.data1<-rbind(data.frame(term="Q1",HR_95CI="1.0 (ref)"),plot.data1)
      plot.data1$person_year<-tapply(data$age.out-data$age.exp, data[[paste0(j,".Q")]], sum)
      plot.data1$case<-table(data$status,data[[paste0(j,".Q")]])[2,]
      plot.data1$exposure<-c("Negative","Midrange","Positive")
      plot.data1$case_personyear<-with(plot.data1,paste0(
        sprintf("%0.f", case), 
        "/", sprintf("%0.2f", person_year/1000), 
        " (", sprintf("%0.2f", (case/person_year)*1000), ")"
      ))
      plot.data1.1<-subset(plot.data1,select=c("exposure","case_personyear","HR_95CI"))
      ## adj model
      plot.data1<-cox(data,"age.exp","age.out","status",paste0(j,".Q"),covariates = covariates,
                      re="tidyresult",scale.use="time") %>% subset(select=c("HR_95CI"))
      plot.data1<-rbind(data.frame(HR_95CI="1.0 (ref)"),plot.data1)
      plot.data1.1<- plot.data1.1 %>% cbind(subset(plot.data1,select=c("HR_95CI")))
      plot.data1.1<-rbind(data.frame(exposure=paste0("Categorical ",j),case_personyear=" ",HR_95CI=" ",HR_95CI.1=" "),plot.data1.1)
      plot.data1.1<-rbind(data.frame(exposure=outcome.anno[i],case_personyear=" ",HR_95CI=" ",HR_95CI.1=" "),plot.data1.1)
      if(scale.use[1]=="scale"){
        data[[j]]<-scale(data[[j]])
      }else if (scale.use[1]=="tenpercent"){
        data[[j]]<-data[[j]]*0.1
      }
      con_HR_raw<-cox0(data,"age.exp","age.out","status",j,
                       re="tidyresult",scale.use="time") %>% subset(select=c("HR_95CI")) %>% as.character()
      
      con_HR_adj<-cox(data,"age.exp","age.out","status",j,covariates = covariates,
                      re="tidyresult",scale.use="time") %>% subset(select=c("HR_95CI")) %>% as.character()
      plot.data1.1<-rbind(plot.data1.1,data.frame(exposure=paste0("Continuous ",j),case_personyear=" ",HR_95CI=con_HR_raw,HR_95CI.1=con_HR_adj))
      table2<-table2 %>% rbind(plot.data1.1)
    }
  }
  View(table2)
}


#### 密度图 ####
{
  library(ggExtra)
  library(RColorBrewer)
  my_colors=brewer.pal(11,'Spectral')[11:1]
  {
    p<-ggplot(data_ori, aes(x = eGFRcr, y = eGFRcys)) +
      geom_point(col="transparent") +
      geom_hex(bins = 100)  + # bins参数控制六边形的数量
      #scale_fill_viridis_c()  + 
      scale_fill_gradientn(colors = my_colors) +
      theme_classic() + # 使用简洁的主题
      theme(
        legend.key.size = unit(0.3, "cm"),  
        legend.title = element_text(size = 8, hjust = 0.5),  # 图例标题右对齐
        legend.text = element_text(size = 8, hjust = 0.5) ,
        legend.position = c(1, 0.00),
        legend.justification = c(1, 0),
        legend.background = element_rect(fill = "white", color = "black", size = 0.5) 
      ) + # 将图例置于底部
      labs(title = "Correlation between eGFRcr and eGFRcys", 
           x = "eGFRcr (mL/min/1.73 m2)", 
           y = "eGFRcys (mL/min/1.73 m2)",
           fill = "Sample Count of\neach Hexbin")
    p.value<-cor.test(data_ori$eGFRcr,data_ori$eGFRcys)
    if(p.value$p.value<0.001){
      p<-p + annotate(
        "text", x = 25, y = 160, 
        label = bquote(R == .(sprintf("%0.3f",p.value$estimate["cor"])) ~ ", " ~ italic(p) < 0.001)
      )
    }else(
      p + annotate(
        "text", x = 25, y = 160, 
        label = bquote(R == .(sprintf("%0.3f",p.value$estimate["cor"])) ~ ", " ~ italic(p) == .(sprintf("%0.3f",p.value$p.value)))
      ) 
    )
    p<-ggMarginal(p,type =  "densigram",size = 10, fill = "white")
    {
      pdf(paste0("../RESULT/fig.s1a.pdf"), width = 6.5, height = 6.5, family = "Times")
      par(mar = c(5, 4, 4, 2) + 0.1) 
      print(p)
      dev.off()  
    }
  }
  
  {
    p<-ggplot(data_ori, aes(x = eGFRcr, y = eGFRdiff )) +
      geom_point(col="transparent") +
      geom_hex(bins = 100)  + # bins参数控制六边形的数量
      #scale_fill_viridis_c()  + 
      scale_fill_gradientn(colors = my_colors) +
      theme_classic() + # 使用简洁的主题
      theme(
        legend.key.size = unit(0.3, "cm"),                    # 图例符号大小
        legend.title = element_text(size = 8, hjust = 0.5),  # 图例标题右对齐
        legend.text = element_text(size = 8, hjust = 0.5) ,
        legend.position = c(1, 0.00),
        legend.justification = c(1, 0),
        legend.background = element_rect(fill = "white", color = "black", size = 0.5) 
      ) + # 将图例置于底部
      ylim(-130,130) +
      labs(title = "Correlation between eGFRcr and eGFRdiff", 
           x = "eGFRcr (mL/min/1.73 m2)", 
           y = "eGFRdiff (mL/min/1.73 m2)",
           fill = "Sample Count of\neach Hexbin")
    p.value<-cor.test(data_ori$eGFRcr,data_ori$eGFRdiff)
    if(p.value$p.value<0.001){
      p<-p + annotate(
        "text", x = 25, y = 120, 
        label = bquote(R == .(sprintf("%0.3f",p.value$estimate["cor"])) ~ ", " ~ italic(p) < 0.001)
      )
    }else(
      p + annotate(
        "text", x = 25, y = 120, 
        label = bquote(R == .(sprintf("%0.3f",p.value$estimate["cor"])) ~ ", " ~ italic(p) == .(sprintf("%0.3f",p.value$p.value)))
      ) 
    )
    p<-ggMarginal(p,type =  "densigram",size = 10, fill = "white")
    {
      pdf(paste0("../RESULT/fig.s1b.pdf"), width = 6.5, height = 6.5, family = "Times")
      par(mar = c(5, 4, 4, 2) + 0.1) 
      print(p)
      dev.off()  
    }
  }
  
  {
    p<-ggplot(data_ori, aes(x = eGFRcys, y = eGFRdiff )) +
      geom_point(col="transparent") +
      geom_hex(bins = 100)  + # bins参数控制六边形的数量
      #scale_fill_viridis_c()  + 
      scale_fill_gradientn(colors = my_colors) +
      theme_classic() + # 使用简洁的主题
      theme(
        legend.key.size = unit(0.3, "cm"),                    # 图例符号大小
        legend.title = element_text(size = 8, hjust = 0.5),  # 图例标题右对齐
        legend.text = element_text(size = 8, hjust = 0.5) ,
        legend.position = c(1, 0.00),
        legend.justification = c(1, 0),
        legend.background = element_rect(fill = "white", color = "black", size = 0.5) 
      ) + # 将图例置于底部
      ylim(-130,130) +
      labs(title = "Correlation between eGFRcys and eGFRdiff", 
           x = "eGFRcys (mL/min/1.73 m2)", 
           y = "eGFRdiff (mL/min/1.73 m2)",
           fill = "Sample Count of\neach Hexbin")
    p.value<-cor.test(data_ori$eGFRcys,data_ori$eGFRdiff)
    if(p.value$p.value<0.001){
      p<-p + annotate(
        "text", x = 25, y = 120, 
        label = bquote(R == .(sprintf("%0.3f",p.value$estimate["cor"])) ~ ", " ~ italic(p) < 0.001)
      )
    }else(
      p + annotate(
        "text", x = 25, y = 120, 
        label = bquote(R == .(sprintf("%0.3f",p.value$estimate["cor"])) ~ ", " ~ italic(p) == .(sprintf("%0.3f",p.value$p.value)))
      ) 
    )
    p<-ggMarginal(p,type =  "densigram",size = 10, fill = "white")
    {
      pdf(paste0("../RESULT/fig.s1c.pdf"), width = 6.5, height = 6.5, family = "Times")
      par(mar = c(5, 4, 4, 2) + 0.1) 
      print(p)
      dev.off()  
    }
  }
}

#### 敏感性分析 ####
{
  {
    outcome.id<-c("s_42018_0_0","s_42020_0_0","s_42022_0_0")
    outcome.anno<-c("All cause dementia","Alzheimers disease","Vascular dementia")
    i<-3
    for(i in 1:3){
      data<-get_outcome(outcome.id[i],"2022-12-31",data_ori)
      data<-data[which(data$tbi==0),]
      data<-subset(data,select = c("eGFRdiff.Q","age.exp","age.out","status",covariates))
      data<-na.omit(data)
      p1 <- survfit2(Surv(age.exp,age.out,status) ~ eGFRdiff.Q, data = data) %>%
        ggsurvfit(linewidth = 0.1,type="risk",size=3) +
        theme(axis.text = element_text(size = 4), # 调整坐标轴刻度标签的字体大小
              axis.title = element_text(size = 4),
              axis.line.x = element_line(size = 0),
              axis.line.y = element_line(size = 0),
              axis.ticks.x = element_line(size = 0),       # 调整 x 轴刻度线的粗细
              axis.ticks.y = element_line(size = 0),
              panel.grid.major = element_line(size = 0),  # 改变主要网格线的粗细
              panel.grid.minor = element_line(size = 0),
              legend.text = element_text(size=4),
              legend.key.size = unit(5, "pt"),
              plot.title = element_text(size=6)) +
        coord_cartesian(xlim = c(45, 95)) +
        add_confidence_interval() +
        add_risktable(
          risktable_height = 0.2,
          size = 1, # increase font size of risk table statistics
          risktable_group = "strata",
          theme =   # increase font size of risk table title and y-axis label
            list(
              theme_risktable_default(axis.text.y.size = 4, 
                                      plot.title.size = 4),
              theme(plot.title = element_text(face = "bold"))
            )
        ) +  scale_ggsurvfit() +
        scale_y_continuous(labels = scales::percent_format()) + 
        labs(x = "Age") +
        ggtitle(outcome.anno[i])
      my.pvalue1<-coxph(Surv(age.exp,age.out,status) ~ eGFRdiff.Q, data = data)
      my.pvalue1<-summary(my.pvalue1)$logtest["pvalue"]
      my.pvalue1<-paste0("Log-rank P ", ifelse(my.pvalue1 < 0.001, "<0.001", paste0("=",sprintf("%0.3f",my.pvalue1))))
      p1 <- p1 + annotate("text", x = 50, y = 0.01, 
                          label = my.pvalue1, 
                          size = 1)
      
      p2 <- survfit2(Surv(age.out-age.exp, status) ~ eGFRdiff.Q, data = data) %>%
        ggsurvfit(linewidth = 0.1,type="risk") +
        add_confidence_interval() +
        theme(axis.text = element_text(size = 4), # 调整坐标轴刻度标签的字体大小
              axis.title = element_text(size = 4),
              axis.line.x = element_line(size = 0.1),
              axis.line.y = element_line(size = 0.1),
              axis.ticks.x = element_line(size = 0.1),       # 调整 x 轴刻度线的粗细
              axis.ticks.y = element_line(size = 0.1),
              panel.grid.major = element_line(size = 0.1),  # 改变主要网格线的粗细
              panel.grid.minor = element_line(size = 0.1),
              legend.text = element_text(size=4),
              legend.key.size = unit(5, "pt"),
              plot.title = element_text(size=6)) +
        add_risktable(
          risktable_height = 0.2,
          size = 1, # increase font size of risk table statistics
          risktable_group = "strata",
          theme =   # increase font size of risk table title and y-axis label
            list(
              theme_risktable_default(axis.text.y.size = 4, 
                                      plot.title.size = 4),
              theme(plot.title = element_text(face = "bold"),plot.margin = margin(0,15,0,15))
            )
        ) +  scale_ggsurvfit() +
        scale_y_continuous(labels = scales::percent_format()) + 
        labs(x = "Follow-up time, years") + 
        ggtitle(outcome.anno[i])
      my.pvalue2<-coxph(Surv(age.out-age.exp,status) ~ eGFRdiff.Q, data = data)
      my.pvalue2<-summary(my.pvalue2)$logtest["pvalue"]
      my.pvalue2<-paste0("Log-rank P ", ifelse(my.pvalue2 < 0.001, "<0.001", paste0("=",sprintf("%0.3f",my.pvalue2))))
      p2 <- p2 + annotate("text", x = 2.5, y = 0.005, 
                          label = my.pvalue2, 
                          size = 1)
      {
        pdf(paste0("../RESULT/eGFRdiff.Q/",outcome.anno[i],"_age.scale.pdf"), width = 3, height = 2.5, family = "Times")
        par(mar = c(5, 4, 4, 2) + 0.1) 
        print(p1)
        dev.off()  
      }
      {
        pdf(paste0("../RESULT/eGFRdiff.Q/",outcome.anno[i],"_time.scale.pdf"), width = 3, height = 2.5, family = "Times")
        par(mar = c(5, 4, 4, 2) + 0.1) 
        print(p2)
        dev.off()  
      }
    }
  }
  {
    library(survival)
    library(survminer)
    covariates<-c(
      "Cho","LDL","education","smoke.level","drink", "sport","TDI","social_isolate",
      "hearing","eyesight","diabetes","hypertension","depression","obesity","ethnic","sex","cr_cys"
    )
    outcome.id<-c("s_42018_0_0","s_42020_0_0","s_42022_0_0")
    outcome.anno<-c("All cause dementia","Alzheimers disease","Vascular dementia")
    i<-1
    p.list=ls()
    for(i in 1:3){
      data<-get_outcome(outcome.id[i],"2022-12-31",data_ori)
      data<-data[which(data$tbi==0),]
      data<-subset(data,select = c("eGFRdiff.Q","age.exp","age.out","status",covariates))
      data$eGFRdiff<-data$eGFRdiff.Q
      data<-na.omit(data)
      fit<-cox(data,"age.exp","age.out","status","eGFRdiff",covariates=covariates,
               re="model",scale.use="time")
      test.ph <- cox.zph(fit)## 如果Schoenfeld检验的p值小于显著性水平（例如0.05），则拒绝PH假设。
      p.list[[i]]<-ggcoxzph(test.ph, var=c("eGFRdiff"),caption=outcome.anno[i])
    }
    {
      pdf(paste0("../RESULT/eGFRdiff.Q/",outcome.anno[1],"_Schoenfeld.pdf"), width = 8, height = 3, family = "Times")
      par(mar = c(5, 4, 4, 2) + 0.1) 
      print(p.list[[1]])
      dev.off()  
    }
    {
      pdf(paste0("../RESULT/eGFRdiff.Q/",outcome.anno[2],"_Schoenfeld.pdf"), width = 8, height = 3, family = "Times")
      par(mar = c(5, 4, 4, 2) + 0.1) 
      print(p.list[[2]])
      dev.off()  
    }
    {
      pdf(paste0("../RESULT/eGFRdiff.Q/",outcome.anno[3],"_Schoenfeld.pdf"), width = 8, height = 3, family = "Times")
      par(mar = c(5, 4, 4, 2) + 0.1) 
      print(p.list[[3]])
      dev.off()  
    }
  }
}

####  src ####
{
  library(rms)
  library(survival)
  library(plotRCS)
  my.rcs <- function(data, time_in_var, time_out_var, status_var, exposure,
                     covariates,re=c("model","tidyresult"),
                     scale.use=c("age","time"),
                     knots=5,refvalue=0,
                     x.lim=c(-50,50),cut.data=FALSE,
                     y.lim=c(0.5,2),
                     q.xintercept,
                     unit="(mL/min/1.73m2)",title) {
    data[["exposure"]]<-data[[exposure]]
    if(cut.data){data<-data[which(data$exposure<=max(x.lim)&data$exposure>=min(x.lim)),]}
    dd<-datadist(data)
    dd$limits$exposure[2] <- refvalue
    options(datadist=dd)
    if(is.null(covariates)){
      if(scale.use[1]=="age"){
        formula <- sprintf("survival::Surv(%s,%s,%s) ~ rms::rcs(exposure,%s)",
                           time_in_var,time_out_var, status_var, knots) %>% as.formula()
      }else if(scale.use[1]=="time"){
        data[["time"]]<-data[[time_out_var]] - data[[time_in_var]]
        formula <- sprintf("survival::Surv(%s,%s) ~ rms::rcs(exposure,%s)",
                           "time", status_var, knots) %>% as.formula()
      }
    }else{
      if(scale.use[1]=="age"){
        formula <- sprintf("survival::Surv(%s,%s,%s) ~ rms::rcs(exposure,%s)",
                           time_in_var,time_out_var, status_var, knots) %>% 
          paste( paste(covariates, collapse = " + "), sep = " + ") %>% as.formula()
      }else if(scale.use[1]=="time"){
        data[["time"]]<-data[[time_out_var]] - data[[time_in_var]]
        formula <- sprintf("survival::Surv(%s,%s) ~ rms::rcs(exposure,%s)",
                           "time", status_var, knots) %>% 
          paste( paste(covariates, collapse = " + "), sep = " + ") %>% as.formula()
      }
    }
    fit <-  cph(formula, data=data)
    # plot(Predict(fit,eGFRdiff,fun = exp),pval = T)  
    
    
    fit1=update(fit)
    HR <- Predict(fit1,exposure,fun = exp,ref.zero = TRUE)
    ## pvalue
    {
      pdata  <- stats::anova(fit1)
      pdata  <- as.data.frame(pdata)
      if(length(unique(data[[status_var]])) == 2L){
        p.value <- pdata[2, 3]
        p.overall <- pdata[1, 3]
      }else{
        p.value <- pdata[2, 5]
        p.overall <- pdata[1, 5]
      }
      format_pvalue <- function(x, digits) {
        fmt  <- paste0("%.", digits, "f")
        
        pVec <- sapply(x, function(i){
          if(is.na(i)){
            NA
          }else{
            ifelse(i == -1, "NA", sprintf(fmt = fmt, i))
          }
        })
        smallPString <- paste0("< 0.", paste0(rep("0", digits - 1), collapse = ""), "1")
        posAllZeros <- grepl("^0\\.0*$", pVec)
        pVec <- paste0("= ",pVec)
        pVec[posAllZeros]  <- smallPString
        return(pVec)
      }
      p.value <- paste0(format_pvalue(p.value, digits = 3))
      p.overall <- paste0(format_pvalue(p.overall, digits = 3))
      p.label <- bquote(atop(italic(P)~"for overall"~.(p.overall),
                             italic(P)~"for nonliner"~.(p.value)))
    }
    
    y.lim.seq<-seq(floor(min(y.lim) * 10) / 10, max(y.lim), by = 0.1)
    y.lim.seq<-y.lim.seq[-c(1,length(y.lim.seq))]
    
    ## plot
    p<- ggplot()+geom_line(data = HR,aes(exposure,yhat),linetype=1,size=0.5,alpha=0.9,colour="brown")+
      geom_ribbon(data = HR,aes(exposure,ymin=lower,ymax=upper),alpha=0.3,linetype = "dashed",fill="transparent")+
      geom_hline(yintercept = 1,linetype=4,size=0.5,alpha = 0.5)+
      theme_classic()+
      labs(x=paste0(exposure,unit),y="Hazard Ratio (95%CI)")+
      # theme(text = element_text(family = "Times New Roman Uni"))+
      ggtitle(title) +
      theme(plot.title = element_text(hjust = 0.5)) +
      geom_line(data = HR,aes(exposure, lower), linetype="longdash", color="darkgreen", size=0.5)+ 
      geom_line(data = HR,aes(exposure, upper), linetype="longdash", color="darkgreen", size=0.5)+
      scale_y_log10(breaks = y.lim.seq,labels = y.lim.seq,limits = c(min(y.lim),max(y.lim)))+xlim(min(x.lim),max(x.lim))+
      geom_vline(xintercept = q.xintercept, linetype = "dashed", color = "blue", size = 0.5,alpha = 0.5)+
      annotate("text", x = max(x.lim), y = max(y.lim), label = p.label, hjust = 1, vjust = 1,size = 2.5)
    return(p)
  }
  
  
   # knots="c(-15.117227,-5.834878,2.022054)"
  p.list<-list()
  for(i in 1:3){
    data<-get_outcome(outcome.id[i],"2022-12-31",data_ori)
    data<-subset(data,select = c("eGFRdiff","eGFRratio","eGFRrd","age.exp","age.out","status",covariates))
    p.list[[length(p.list)+1]] <- my.rcs(
      data,"age.exp","age.out","status","eGFRdiff",covariates=c("age.exp",covariates),
      re="tidyresult",scale.use="time",title=outcome.anno[i],
      knots="c(-15,0,15)",refvalue = quan.eGFRdiff[1],q.xintercept=quan.eGFRdiff,
      x.lim = quantile(data_ori$eGFRdiff,na.rm=T, probs = c(0.05, 0.95)),y.lim = c(0.79,1.25)
    )
    p.list[[length(p.list)+1]] <- my.rcs(
      data,"age.exp","age.out","status","eGFRratio",covariates=c("age.exp",covariates),
      re="tidyresult",scale.use="time",title=outcome.anno[i],
      knots="c(0.8404173,0.6,1.0211730 )",refvalue = quan.eGFRratio[1],q.xintercept=quan.eGFRratio,
      x.lim = quantile(data_ori$eGFRratio,na.rm=T, probs = c(0.05, 0.95)),y.lim = c(0.79,1.25),
      unit=""
    )
  }
  #p<-grid.arrange(grobs = p.list, ncol = 3)
  
  {
    pdf(paste0("../RESULT/fig.2a.pdf"), width = 4, height = 3, family = "Times")
    par(mar = c(5, 4, 4, 2) + 0.1) 
    print(p.list[[1]])
    dev.off()  
  }
  {
    pdf(paste0("../RESULT/fig.2b.pdf"), width = 4, height = 3, family = "Times")
    par(mar = c(5, 4, 4, 2) + 0.1) 
    print(p.list[[4]])
    dev.off()  
  }
  {
    pdf(paste0("../RESULT/fig.2c.pdf"), width = 4, height = 3, family = "Times")
    par(mar = c(5, 4, 4, 2) + 0.1) 
    print(p.list[[7]])
    dev.off()  
  }
  {
    pdf(paste0("../RESULT/fig.s2a.pdf"), width = 4, height = 3, family = "Times")
    par(mar = c(5, 4, 4, 2) + 0.1) 
    print(p.list[[2]])
    dev.off()  
  }
  {
    pdf(paste0("../RESULT/fig.s2b.pdf"), width = 4, height = 3, family = "Times")
    par(mar = c(5, 4, 4, 2) + 0.1) 
    print(p.list[[5]])
    dev.off()  
  }
  {
    pdf(paste0("../RESULT/fig.s2c.pdf"), width = 4, height = 3, family = "Times")
    par(mar = c(5, 4, 4, 2) + 0.1) 
    print(p.list[[8]])
    dev.off()  
  }
  {
    pdf(paste0("../RESULT/fig.s2d.pdf"), width = 4, height = 3, family = "Times")
    par(mar = c(5, 4, 4, 2) + 0.1) 
    print(p.list[[3]])
    dev.off()  
  }
  {
    pdf(paste0("../RESULT/fig.s2e.pdf"), width = 4, height = 3, family = "Times")
    par(mar = c(5, 4, 4, 2) + 0.1) 
    print(p.list[[6]])
    dev.off()  
  }
  {
    pdf(paste0("../RESULT/fig.s2f.pdf"),width = 4, height = 3,family = "Times")
    par(mar = c(5, 4, 4, 2) + 0.1) 
    print(p.list[[9]])
    dev.off()  
  }
}


#### 森林图 ####
{
  covariates<-c(
    "Cho","LDL","education","smoke.level","drink", "sport","TDI","social_isolate",
    "hearing","eyesight","diabetes","hypertension","depression","obesity","ethnic","sex","cr_cys"
  )
  data_exposure<-subset(data_ori,select=c("n_eid","eGFRcr","eGFRcys",
                                          "eGFRdiff","eGFRratio")) %>% as.data.frame()
  data_exposure<-na.omit(data_exposure)
  data_exposure[,2:5]<-scale(data_exposure[,2:5])
  sd(data_exposure$eGFRcys)
  
  
  plot.data<-data.frame()
  for(i in 1:3){
    data<-get_outcome(outcome.id[i],"2022-12-31",data_ori)
    data<-subset(data,select=c("n_eid","age.exp","age.out","status",covariates))
    data<-left_join(data,data_exposure,by="n_eid")
    plot.data2<-data.frame()
    for(j in c("eGFRcr","eGFRcys",
               "eGFRdiff","eGFRratio")){
      plot.data2 <- cox(data,"age.exp","age.out","status",j,covariates=c("age.exp",covariates),
                        re="tidyresult",scale.use="time") %>%
        rbind(plot.data2)
    }
    plot.data2$exposure<-plot.data2$term
    plot.data2$forest<-c(rep(" ",nrow(plot.data2)))
    plot.data2<-plot.data2[c(4,5,3,2,1),]
    plot.data<-plot.data2 %>% rbind(plot.data)
  }
  
  plot.data$outcome<-c(
    rep("All cause dementia",5),
    rep("Alzheimer's disease",5),
    rep("Vascular dementia",5)
  )
  
  plot.data<-plot.data[c(1,6,11,2,7,12,3,8,13,4,9,14,5,10,15),]
  plot.data$term2<-plot.data$outcome
  plot.data$exposure[c(1,3,4,6,7,9,10,12,13,15)]<-""
  plot.data2.2<-subset(plot.data,select=c("exposure","outcome","forest","HR_95CI","p.value"))
  plot.data<-na.omit(plot.data)
  plot.data2.2<-na.omit(plot.data2.2)
  colnames(plot.data2.2)<-c(
    "Exposure (z-score)",
    "Outcome",
    "                                 ",
    "HR (95%CI)                 ",
    "P value"
  )
  tm <- forest_theme(base_size =11,  #文本的大小
                     # Confidence interval point shape, line type/color/width
                     ci_pch = c(16),   #可信区间点的形状
                     #ci_col = "#336699",    #CI的颜色
                     #ci_fill = "#336699",     #ci颜色填充
                     #ci_alpha = 1,        #ci透明度
                     ci_lty = 1,            #CI的线型
                     ci_lwd = c(1),          #CI的线宽
                     ci_Theight = 0.25, # Set an T end at the end of CI  可信区间ci的高度，默认是NULL
                     # Reference line width/type/color   参考线默认的参数，中间的竖的虚线
                     refline_lwd = 0.5,       #中间的竖的虚线
                     refline_lty = "solid",  #参考线类型dashed，solid
                     refline_col = "grey20",
                     #刻度
                     xaxis_cex = 0.9, #刻度数字的大小
  )
  p<-forestploter::forest(as.matrix((plot.data2.2)),# 这里选取需要展示在最终森林图上的列
                          title = "",
                          est=as.numeric(plot.data$estimate), # HR值
                          lower=as.numeric(plot.data$conf.low), # 95%CI下限
                          upper=as.numeric(plot.data$conf.high), # 95%CI上限
                          sizes = 0.7,     #点估计黑框的大小
                          ci_column = c(3), #在哪一列画森林图，要选空的那一列
                          ref_line = 1, #参考线HR=1
                          #arrow_lab = c("Placebo Better", "Treatment Better"),#在参考线的两端分别是
                          #xlim = c(0,5),  #x刻度范围
                          ticks_at = c(0.8,1.0,1.2,1.6,2.0), #指定HR轴的刻度
                          nudge_y = 0, #CI在一行的哪里
                          #footnote = "",#脚注
                          x_trans = "log",
                          theme=tm)
  p<-edit_plot(p, row =c(1:nrow(plot.data2.2)), which = "background",
               gp = gpar(fill = "#FFFFFF",alpha=1))#背景全部变白
  p<-edit_plot(p, row =c(1:3,7:9,13:115), which = "background",
               gp = gpar(fill = "#eff3f2",alpha=1))#背景全部变白
  
  #p<-edit_plot(p,row = c(1:nrow(plot.data2.2)), # 字体全部变成TimesNewRoman
  #             gp = gpar(fontfamily="TimesNewRomanPSMT",fontsize=12))
  if(FALSE){
    p <- edit_plot(p,
                   row = c(1,4,7,10,13),
                   col = 3,
                   which = "ci",
                   gp = gpar(col = "black"))
    p <- edit_plot(p,
                   row = c(2,5,8,11,14),
                   col = 3,
                   which = "ci",
                   gp = gpar(col = "#3c6ab8"))
    p <- edit_plot(p,
                   row = c(3,6,9,12,15),
                   col = 3,
                   which = "ci",
                   gp = gpar(col = "#be4d65"))
  }
  {
    pdf(paste0("../RESULT/fig.3a.pdf"), width = 8, height = 6, family = "Times")
    par(mar = c(5, 4, 4, 2) + 0.1) 
    print(p)
    dev.off()  
  }
  {
    pdf(paste0("../RESULT/fig.3b.pdf"), width = 8, height = 6, family = "Times")
    par(mar = c(5, 4, 4, 2) + 0.1) 
    print(p)
    dev.off()  
  }
}


#### MRI和认知测试 ####
{
  data<-data_ori
  {
    # 我想看一下dementia_free的人群中是否有这样的关联
    
    d1<-get_outcome("s_42018_0_0","2022-12-31",data_ori)
    d1<-d1$n_eid[which(d1$status == 0)]
    d2<-get_outcome("s_42018_0_0","2022-12-31",data_ori)
    d2<-d2$n_eid[which(d2$status == 0)]
    d3<-get_outcome("s_42022_0_0","2022-12-31",data_ori)
    d3<-d3$n_eid[which(d3$status == 0)]
    include<- d1 %>% intersect(d2) %>% intersect(d3)
    rm(d1,d2,d3)
    data<-data[which(data$n_eid %in% include),]
  }
  for(i in c(
    "eGFRdiff","total_vol","grey_vol","white_vol","hipp_l","hipp_r","WMH_vol",
    "Trail_Makin_testA","Trail_Makin_testB","Fluid_Intelligence","Working_Memory",
    "Complex_Processing","Verbal_Declarative_memory","Non_Verbal_Reasoning"
  )){
    data[[i]]<-scale(data[[i]])
  }
  
  covariates<-c(
    "Cho","LDL","education","smoke.level","drink", "sport","TDI","social_isolate",
    "hearing","eyesight","diabetes","hypertension","depression","obesity","ethnic","sex","cr_cys"
  )
  output<-data.frame()
  for(i in c(
    "total_vol","grey_vol","white_vol","hipp_l","hipp_r","WMH_vol",
    "Trail_Makin_testA","Trail_Makin_testB","Fluid_Intelligence","Working_Memory",
    "Complex_Processing","Verbal_Declarative_memory","Non_Verbal_Reasoning"
  )){
    mod<-lm(as.formula(paste(c(paste0(i," ~ eGFRdiff"),"age.exp",covariates),collapse = " + ")),data=data)
    beta<-coef(mod)["eGFRdiff"]
    coefin<-confint(mod, level=0.95)["eGFRdiff",]
    p<-summary(mod)$coefficients[2,4]
    out.tmp<-data.frame()
    out.tmp[1,1]<-i
    out.tmp[1,2]<-paste0(sprintf("%0.3f", beta), 
                         " (", sprintf("%0.3f", coefin[1]), 
                         " to ", sprintf("%0.3f", coefin[2]), ")")
    out.tmp[1,3]<-sprintf("%0.3f", p)
    out.tmp[1,4]<-length(mod$residuals) %>% na.omit()
    output <- output %>% rbind(out.tmp)
  }
}


#### 敏感性分析2 ####
# 多重插补
{
  source("env.R")
  backup<-data_ori
  outcome.id<-c("s_42018_0_0","s_42020_0_0","s_42022_0_0")
  outcome.anno<-c("All cause dementia","Alzheimers disease","Vascular dementia")
  covariates<-c(
    "Cho","LDL","education","smoke.level","drink", "sport","TDI","social_isolate",
    "hearing","eyesight","diabetes","hypertension","depression","obesity","ethnic","sex","cr_cys"
  )
  # 纳排
  ## 首先剔除没有暴露的样本。在此之前已经剔除了没有知情同意者，n=502157
  {
    
    data<-subset(data_ori,select = c(
      "n_eid",
      "eGFRcr","eGFRcys",
      "eGFRdiff","eGFRdiff.Q",
      "eGFRratio","eGFRratio.Q",
      "eGFRrd","eGFRrd.Q"
      ,"age.exp"
    ))
    data<-na.omit(data)
    include<-data$n_eid
    data_ori<-data_ori[which(data_ori$n_eid %in% include),]
    ## n=468690
  }
  ## 然后剔除没有结局的样本和发生TDI的样本
  {
    include<- get_outcome("s_42018_0_0","2022-12-31",data_ori)$n_eid %>%
      intersect(get_outcome("s_42020_0_0","2022-12-31",data_ori)$n_eid) %>% 
      intersect(get_outcome("s_42022_0_0","2022-12-31",data_ori)$n_eid) # 468481
    data_ori<-data_ori[which(data_ori$n_eid %in% include),]
    data_ori<-data_ori[which(data_ori$tbi==0),] ## 记得把TDI病史的也exclude掉
    # 余468361
  }
  ## 然后剔除协变量有缺失的样本
  {
    data<-subset(data_ori,select = c(
      "age.exp",covariates
    ))
    
    library(lattice) #调入函数包
    library(MASS)
    library(nnet)
    library(mice) #前三个包是mice的基础
    library(foreign)
    library(ranger)
    
    
    md.pattern(data)
    x<-mice(data,seed=6666)
    #save(x,file = "../mice_data.Rdata")
    x2<-complete(x)
    for(i in colnames(x2)){
      data_ori[[i]]<-x2[[i]]
    }
  }
}
load("../mice_data.Rdata")
# 去除较低值
{
  data_ori<-data_ori[which(data_ori$eGFRcys>=60),]
  data_ori<-data_ori[which(data_ori$eGFRcr>=60),]
}
{
  outcome.id<-c("s_42018_0_0","s_42020_0_0","s_42022_0_0")
  outcome.anno<-c("All cause dementia","Alzheimers disease","Vascular dementia")
  covariates<-c(
    "Cho","LDL","education","smoke.level","drink", "sport","TDI","social_isolate",
    "hearing","eyesight","diabetes","hypertension","depression","obesity","ethnic","sex","cr_cys"
  )
  table2<-data.frame()
  exposure.id<-c("eGFRdiff","eGFRratio","eGFRrd")
  scale.use="scale"
  for(i in 1:3){
    for(j in exposure.id){
      data<-get_outcome(outcome.id[i],"2022-12-31",data_ori)
      data<-subset(data,select = c(paste0(j,".Q"),j,"age.exp","age.out","status",covariates))
      ## raw model 
      plot.data1<-cox0(data,"age.exp","age.out","status",paste0(j,".Q"),
                       re="tidyresult",scale.use="age") %>% subset(select=c("term","HR_95CI"))
      plot.data1<-rbind(data.frame(term="Q1",HR_95CI="1.0 (ref)"),plot.data1)
      plot.data1$person_year<-tapply(data$age.out-data$age.exp, data[[paste0(j,".Q")]], sum)
      plot.data1$case<-table(data$status,data[[paste0(j,".Q")]])[2,]
      plot.data1$exposure<-c("Q1","Q2","Q3","Q4")
      plot.data1$case_personyear<-with(plot.data1,paste0(
        sprintf("%0.f", case), 
        "/", sprintf("%0.2f", person_year/1000), 
        " (", sprintf("%0.2f", (case/person_year)*1000), ")"
      ))
      plot.data1.1<-subset(plot.data1,select=c("exposure","case_personyear","HR_95CI"))
      ## adj model
      plot.data1<-cox(data,"age.exp","age.out","status",paste0(j,".Q"),covariates = covariates,
                      re="tidyresult",scale.use="age") %>% subset(select=c("HR_95CI"))
      plot.data1<-rbind(data.frame(HR_95CI="1.0 (ref)"),plot.data1)
      plot.data1.1<- plot.data1.1 %>% cbind(subset(plot.data1,select=c("HR_95CI")))
      plot.data1.1<-rbind(data.frame(exposure=paste0("Categorical ",j),case_personyear=" ",HR_95CI=" ",HR_95CI.1=" "),plot.data1.1)
      plot.data1.1<-rbind(data.frame(exposure=outcome.anno[i],case_personyear=" ",HR_95CI=" ",HR_95CI.1=" "),plot.data1.1)
      if(scale.use[1]=="scale"){
        data[[j]]<-scale(data[[j]])
      }else if (scale.use[1]=="tenpercent"){
        data[[j]]<-data[[j]]*0.1
      }
      con_HR_raw<-cox0(data,"age.exp","age.out","status",j,
                       re="tidyresult",scale.use="age") %>% subset(select=c("HR_95CI")) %>% as.character()
      
      con_HR_adj<-cox(data,"age.exp","age.out","status",j,covariates = covariates,
                      re="tidyresult",scale.use="age") %>% subset(select=c("HR_95CI")) %>% as.character()
      plot.data1.1<-rbind(plot.data1.1,data.frame(exposure=paste0("Continuous ",j),case_personyear=" ",HR_95CI=con_HR_raw,HR_95CI.1=con_HR_adj))
      table2<-table2 %>% rbind(plot.data1.1)
    }
  }
  View(table2)
}
# time scale
{
  outcome.id<-c("s_42018_0_0","s_42020_0_0","s_42022_0_0")
  outcome.anno<-c("All cause dementia","Alzheimers disease","Vascular dementia")
  covariates<-c(
    "Cho","LDL","education","smoke.level","drink", "sport","TDI","social_isolate",
    "hearing","eyesight","diabetes","hypertension","depression","obesity","ethnic","sex","cr_cys"
  )
  table2<-data.frame()
  exposure.id<-c("eGFRdiff","eGFRratio","eGFRrd")
  scale.use="scale"
  for(i in 1:3){
    for(j in exposure.id){
      data<-get_outcome(outcome.id[i],"2022-12-31",data_ori)
      data<-subset(data,select = c(paste0(j,".Q"),j,"age.exp","age.out","status",covariates))
      ## raw model 
      plot.data1<-cox0(data,"age.exp","age.out","status",paste0(j,".Q"),
                       re="tidyresult",scale.use="time") %>% subset(select=c("term","HR_95CI"))
      plot.data1<-rbind(data.frame(term="Q1",HR_95CI="1.0 (ref)"),plot.data1)
      plot.data1$person_year<-tapply(data$age.out-data$age.exp, data[[paste0(j,".Q")]], sum)
      plot.data1$case<-table(data$status,data[[paste0(j,".Q")]])[2,]
      plot.data1$exposure<-c("Q1","Q2","Q3","Q4")
      plot.data1$case_personyear<-with(plot.data1,paste0(
        sprintf("%0.f", case), 
        "/", sprintf("%0.2f", person_year/1000), 
        " (", sprintf("%0.2f", (case/person_year)*1000), ")"
      ))
      plot.data1.1<-subset(plot.data1,select=c("exposure","case_personyear","HR_95CI"))
      ## adj model
      plot.data1<-cox(data,"age.exp","age.out","status",paste0(j,".Q"),covariates = covariates,
                      re="tidyresult",scale.use="time") %>% subset(select=c("HR_95CI"))
      plot.data1<-rbind(data.frame(HR_95CI="1.0 (ref)"),plot.data1)
      plot.data1.1<- plot.data1.1 %>% cbind(subset(plot.data1,select=c("HR_95CI")))
      plot.data1.1<-rbind(data.frame(exposure=paste0("Categorical ",j),case_personyear=" ",HR_95CI=" ",HR_95CI.1=" "),plot.data1.1)
      plot.data1.1<-rbind(data.frame(exposure=outcome.anno[i],case_personyear=" ",HR_95CI=" ",HR_95CI.1=" "),plot.data1.1)
      if(scale.use[1]=="scale"){
        data[[j]]<-scale(data[[j]])
      }else if (scale.use[1]=="tenpercent"){
        data[[j]]<-data[[j]]*0.1
      }
      con_HR_raw<-cox0(data,"age.exp","age.out","status",j,
                       re="tidyresult",scale.use="age") %>% subset(select=c("HR_95CI")) %>% as.character()
      
      con_HR_adj<-cox(data,"age.exp","age.out","status",j,covariates = covariates,
                      re="tidyresult",scale.use="age") %>% subset(select=c("HR_95CI")) %>% as.character()
      plot.data1.1<-rbind(plot.data1.1,data.frame(exposure=paste0("Continuous ",j),case_personyear=" ",HR_95CI=con_HR_raw,HR_95CI.1=con_HR_adj))
      table2<-table2 %>% rbind(plot.data1.1)
    }
  }
  View(table2)
  # rd分析主结果
  {
    outcome.id<-c("s_42018_0_0","s_42020_0_0","s_42022_0_0")
    outcome.anno<-c("All cause dementia","Alzheimers disease","Vascular dementia")
    data_ori$cr_cys<-data_ori$eGFRcr_cys
    covariates<-c(
      "age.exp",
      "Cho","LDL","education","smoke.level","drink", "sport","TDI","social_isolate",
      "hearing","eyesight","diabetes","hypertension","depression","obesity","ethnic","sex","cr_cys"
    )
    table2<-data.frame()
    exposure.id<-c("eGFRrd")#,"eGFRratio","eGFRrd")
    scale.use="scale"
    for(j in exposure.id){
      for(i in 1:3){
        data<-get_outcome(outcome.id[i],"2022-12-31",data_ori)
        data<-subset(data,select = c(paste0(j,".Q"),j,"age.exp","age.out","status",covariates))
        ## raw model 
        plot.data1<-cox0(data,"age.exp","age.out","status",paste0(j,".Q"),
                         re="tidyresult",scale.use="time") %>% subset(select=c("term","HR_95CI"))
        plot.data1<-rbind(data.frame(term="Q1",HR_95CI="1.0 (ref)"),plot.data1)
        plot.data1$person_year<-tapply(data$age.out-data$age.exp, data[[paste0(j,".Q")]], sum)
        plot.data1$case<-table(data$status,data[[paste0(j,".Q")]])[2,]
        plot.data1$exposure<-c("Q1","Q2","Q3","Q4")
        plot.data1$case_personyear<-with(plot.data1,paste0(
          sprintf("%0.f", case), 
          "/", sprintf("%0.2f", person_year/1000), 
          " (", sprintf("%0.2f", (case/person_year)*1000), ")"
        ))
        plot.data1.1<-subset(plot.data1,select=c("exposure","case_personyear","HR_95CI"))
        ## adj model
        plot.data1<-cox(data,"age.exp","age.out","status",paste0(j,".Q"),covariates = covariates,
                        re="tidyresult",scale.use="time") %>% subset(select=c("HR_95CI"))
        plot.data1<-rbind(data.frame(HR_95CI="1.0 (ref)"),plot.data1)
        plot.data1.1<- plot.data1.1 %>% cbind(subset(plot.data1,select=c("HR_95CI")))
        plot.data1.1<-rbind(data.frame(exposure=paste0("Categorical ",j),case_personyear=" ",HR_95CI=" ",HR_95CI.1=" "),plot.data1.1)
        plot.data1.1<-rbind(data.frame(exposure=outcome.anno[i],case_personyear=" ",HR_95CI=" ",HR_95CI.1=" "),plot.data1.1)
        if(scale.use[1]=="scale"){
          data[[j]]<-scale(data[[j]])
        }else if (scale.use[1]=="tenpercent"){
          data[[j]]<-data[[j]]*0.1
        }
        con_HR_raw<-cox0(data,"age.exp","age.out","status",j,
                         re="tidyresult",scale.use="time") %>% subset(select=c("HR_95CI")) %>% as.character()
        
        con_HR_adj<-cox(data,"age.exp","age.out","status",j,covariates = covariates,
                        re="tidyresult",scale.use="time") %>% subset(select=c("HR_95CI")) %>% as.character()
        plot.data1.1<-rbind(plot.data1.1,data.frame(exposure=paste0("Continuous ",j),case_personyear=" ",HR_95CI=con_HR_raw,HR_95CI.1=con_HR_adj))
        table2<-table2 %>% rbind(plot.data1.1)
      }
    }
    View(table2)
  }
}


#### 亚组分析 ####
# 导入基因型
## apoe 
{
  data_apoe<-read.csv(file = "../Chr19shl.csv")
  head(data_apoe)
  
  data_apoe <- data_apoe %>%
    mutate(APOE_genotype = case_when(
      rs429358 == "C/C" & rs7412 == "C/C" ~ "ε4 carriers",
      rs429358 == "T/C" & rs7412 == "C/C" ~ "ε4 carriers",
      rs429358 == "C/T" & rs7412 == "C/C" ~ "ε4 carriers",
      rs429358 == "C/C" & rs7412 == "T/C" ~ "ε4 carriers",
      rs429358 == "C/C" & rs7412 == "C/T" ~ "ε4 carriers",
      TRUE ~ "non-ε4 carriers"
    ))
  data_apoe$subgroup <- data_apoe$APOE_genotype
  data_apoe$subgroup<-factor(data_apoe$subgroup,levels = c("ε4 carriers","non-ε4 carriers"))
  table(data_apoe$subgroup)
  head(data_apoe)
  data_ori<-left_join(data_ori,data_apoe,by="n_eid")
}


## 导入PRS 
{
  library(genio)
  library(dplyr)
  setwd("C:\\Users\\MeowGE\\Desktop\\project - 1 - eGFRdiff\\non-APOE-PRS\\output")
  chrlist<-c(
    1,2,4,6,7,8,10,11,14,15,16,17,19,20,21
  )
  output<-data.frame()
  for(i in 1:length(chrlist)){
    tmp<-read_plink(paste0("non_apoe_adPRS_c",chrlist[i],".bed"))
    tmp<-geno_to_char(tmp$X,tmp$bim) %>% as.data.frame() 
    output<-output %>% rbind(tmp)
    
  }
  output<-output %>% t() %>% as.data.frame()
  output<-as.data.frame(output)
  output$n_eid<-row.names(output)
  head(output)
  
  snp<-data.frame(
    snp=c(
      "rs4844610","rs876461","rs6733839","rs10933431","rs4351014","rs9275152","rs143332484","rs75932628",
      "rs9381040","rs9381564","rs1859788","rs56402156","rs73223431","rs9331896","rs34674752","rs34173062",
      "rs7920721","rs3740688","rs1582763","rs3851179","rs11218343","rs17125924","rs11623019","rs593742",
      "rs117618017","rs7185636","rs4985556","rs12444183","rs3935877","rs72824905","rs72835061",
      "rs75511804","rs2732703","rs616338","rs4311","rs3752231","rs12459419","rs6024870","rs2154481"
    ),
    beta=c(
      0.157,-0.081,-0.181,-0.094,0.068,0.151,-0.495,-0.699,0.067,-0.087,-0.082,
      0.100,-0.096,-0.132,-0.107,-0.090,-0.076,-0.089,0.114,-0.130,0.220,
      -0.128,0.080,0.071,-0.094,0.085,-0.091,-0.054,0.062,0.270,-0.083,
      -0.081,0.069,0.362,-0.048,-0.105,0.080,0.123,-0.052
    ),
    EA=c(
      "A","G","C","G","T","T","C","C","C","A",
      "A","G","C","C","G","G","A","G","G","T",
      "T","A","T","A","C","T","C","A","T","C","C",
      "C","T","T","T","C","C","G","C"
    ),
    NEA=c(
      "C","A","T","C","C","C","T","T","T","G",
      "G","A","T","T","A","A","G","T","A","C",
      "C","G","C","G","T","C","A","G","C","G","A",
      "T","G","C","C","T","T","A","T"
    )
  )
  library(stringr)
  library(zoo)
  snp_matrix<-apply(snp[,c("snp","EA")],1,function(column){
    snp<-column[1]
    ea<-column[2]
    sapply(output[,snp[1]],function(row) str_count(row,ea))
  })
  snp_matrix<-as.data.frame(snp_matrix)
  colnames(snp_matrix)<-snp$snp
  snp_matrix<-snp_matrix %>% na.fill(0)
  weight<-snp$beta %>% as.matrix()
  snp_matrix<-snp_matrix %>% as.matrix()
  PRS<-snp_matrix %*% weight
  summary(PRS)
  setwd("C:\\Users\\MeowGE\\Desktop\\project - 1 - eGFRdiff\\mzy20240827\\CODE")
  data_prs<-data.frame(n_eid=output$n_eid,PRS=PRS)
  data_prs$PRS.Q<-cut(data_prs$PRS,breaks=c(-Inf,quantile(data_prs$PRS,na.rm=T)[3],Inf),labels = c("PRSlow","PRShigh"))
  data_prs$n_eid<-data_prs$n_eid %>% as.numeric()
  data_ori<-left_join(data_ori,data_prs,by="n_eid")
  data_ori$subgroup<-data_ori$PRS.Q
}


# 绘制亚组表格
library(jstable)
cox.subgroup <- function(data, time_in_var, time_out_var, status_var, exposure,
                         covariates,subgroup,scale.use=c("age","time"),...) {
  # Construct the survival object for interval censored data
  
  if(scale.use[1]=="age"){
    formula<-sprintf(
      "Surv(time = %s, time2 = %s, event = %s) ~  %s",
      time_in_var, time_out_var, status_var, exposure
    ) %>% as.formula()
  }else if(scale.use[1]=="time"){
    formula<-sprintf(
      "Surv(time = %s - %s, event = %s) ~  %s",
      time_in_var, time_out_var, status_var, exposure
    ) %>% as.formula()
    covariates<-c(time_in_var,covariates)
  }
  # Fit the Cox regression model
  output<- TableSubgroupMultiCox(
    formula,
    var_subgroup = subgroup,
    var_cov = covariates,
    data
  )
  return(output)
}


{
  outcome.id<-c("s_42018_0_0","s_42020_0_0","s_42022_0_0")
  outcome.anno<-c("All cause dementia","Alzheimers disease","Vascular dementia")
  covariates<-c(
    "Cho","LDL","education","smoke.level","drink", "sport","TDI","social_isolate",
    "hearing","eyesight","diabetes","hypertension","depression","obesity","ethnic","sex","cr_cys"
  )
  plot.data<-data.frame()
  data_ori$ethnic <- ifelse(as.character(data_ori$ethnic)=="White","White","Others")
  data_ori$ethnic <- data_ori$ethnic %>% factor()
  for(j in c("eGFRdiff","eGFRratio")){
    for(i in 1:3){
      data<-get_outcome(outcome.id[i],"2022-12-31",data_ori)
      data<-subset(data,select = c(j,paste0(j,".Q"),"age.exp","age.out","status","APOE_genotype","PRS.Q",covariates))
      data[[j]]<-scale(data[[j]])
      cat(paste0(j," ~ ",outcome.anno[i]," start \n"))
      plot.data1 <- cox.subgroup(
        data=data,
        time_in_var = "age.exp",
        time_out_var = "age.out",
        status_var = "status",
        exposure = j,
        scale.use="age",
        subgroup = c("APOE_genotype","PRS.Q",covariates[c(16,15)]),
        covariates = covariates
      )
      plot.data<-plot.data %>% rbind(plot.data1)
      cat(paste0(j," ~ ",outcome.anno[i]," done \n"))
    }
  }
}
plot.data$HR_95CI<-NA
for(i in 1:nrow(plot.data)){
  if(!is.na(plot.data$`Point Estimate`[i])){
    plot.data$HR_95CI[i]<-paste0(sprintf("%0.2f", as.numeric(plot.data$`Point Estimate`[i])), 
                                 " (", sprintf("%0.2f", as.numeric(plot.data$Lower[i])), 
                                 " to ", sprintf("%0.2f", as.numeric(plot.data$Upper[i])), ")")
  }
}

{
  if(FALSE){
    plot.data <- read.csv("C:/Users/MeowGE/Desktop/project - 1 - eGFRdiff/20241117亚组结果备份.csv", header=FALSE)
    plot.data$V1<-NULL
    colnames(plot.data)<-c("Variable","Count","Percent","Point Estimate","Lower","Upper","P value","P for interaction")
    for(i in 1:nrow(plot.data)){
      if(!is.na(plot.data$`Point Estimate`[i])){
        plot.data$HR_95CI[i]<-paste0(sprintf("%0.2f", as.numeric(plot.data$`Point Estimate`[i])), 
                                     " (", sprintf("%0.2f", as.numeric(plot.data$Lower[i])), 
                                     " to ", sprintf("%0.2f", as.numeric(plot.data$Upper[i])), ")")
      }
    }
  }

  plot.data
  my.forest.plot<-function(plot.df,use.title=""){
    library(forestploter)
    library(grid)
    tm <- forest_theme(base_size =11,  #文本的大小
                       # Confidence interval point shape, line type/color/width
                       ci_pch = c(16),   #可信区间点的形状
                       #ci_col = "#336699",    #CI的颜色
                       #ci_fill = "#336699",     #ci颜色填充
                       #ci_alpha = 1,        #ci透明度
                       ci_lty = 1,            #CI的线型
                       ci_lwd = c(1),          #CI的线宽
                       ci_Theight = 0.25, # Set an T end at the end of CI  可信区间ci的高度，默认是NULL
                       # Reference line width/type/color   参考线默认的参数，中间的竖的虚线
                       refline_lwd = 0.5,       #中间的竖的虚线
                       refline_lty = "solid",  #参考线类型dashed，solid
                       refline_col = "grey20",
                       #刻度
                       xaxis_cex = 0.8, #刻度数字的大小
    )
    row.names(plot.df)<-c(1:13)
    plot.df[6,1]<-"PRS"
    plot.df[6,1]<-"   PRS low"
    plot.df[7,1]<-"   PRS high"
    plot.df[,c(2,3,7,8)][is.na(plot.df[,c(2,3,7,8)])] <- " "
    plot.df$` `<-paste(rep(" ",15),collapse = " ")
    plot.df[,4:6]<-apply(plot.df[,4:6],2,as.numeric)
    p <- forest(
      data = plot.df[,c(1,2,3,10,9,7,8)],
      lower = plot.df$Lower %>% as.numeric(),
      upper = plot.df$Upper,
      est = plot.df$`Point Estimate`,
      ci_column = 4,
      ref_line = 1,
      xlim = c(0.7,1.3),
      x_trans = "log",
      theme=tm,
      title = use.title
    )
    p<-edit_plot(p, row =c(1:nrow(plot.df)), which = "background",
                 gp = gpar(fill = "#FFFFFF",alpha=1))#背景全部变白
    p<-edit_plot(p, row =c(2:4,8:10,14:18,22:24,28:30), which = "background",
                 gp = gpar(fill = "#eff3f2",alpha=1))#背景全部变白
    return(p)
  }
  
  
  pa<-my.forest.plot(plot.data[1:13,],use.title = "All-cause dementia")
  pb<-my.forest.plot(plot.data[(1+13):(13+13),],use.title = "Alzheimer's disease")
  pc<-my.forest.plot(plot.data[(1+13+13):(13+13+13),],use.title = "Vascular dementia")
  
  setwd("C:\\Users\\MeowGE\\Desktop\\project - 1 - eGFRdiff\\mzy20240827\\CODE")
  
  {
    pdf(paste0("../RESULT/fig.s5a.pdf"), width = 7.5, height = 3.7, family = "Times")
    par(mar = c(5, 4, 4, 2) + 0.1) 
    print(pa)
    dev.off()  
  }
  
  {
    pdf(paste0("../RESULT/fig.s5b.pdf"), width = 7.5, height = 3.7, family = "Times")
    par(mar = c(5, 4, 4, 2) + 0.1) 
    print(pb)
    dev.off()  
  }
  
  {
    pdf(paste0("../RESULT/fig.s5c.pdf"), width = 7.5, height = 3.7, family = "Times")
    par(mar = c(5, 4, 4, 2) + 0.1) 
    print(pc)
    dev.off()  
  }
}

#### 载入数据，整理纳排 ####
{
  source("env.R")
  backup<-data_ori
  outcome.id<-c("s_42018_0_0","s_42020_0_0","s_42022_0_0")
  outcome.anno<-c("All cause dementia","Alzheimers disease","Vascular dementia")
  data_ori$cr_cys<-data_ori$eGFRcr_cys
  covariates<-c(
    "Cho","LDL","education","smoke.level","drink", "sport","TDI","social_isolate",
    "hearing","eyesight","diabetes","hypertension","depression","obesity","ethnic","sex","cr_cys"
  )
  # 纳排
  ## 首先剔除没有暴露的样本。在此之前已经剔除了没有知情同意者，n=502157
  {
    data<-subset(data_ori,select = c(
      "n_eid",
      "eGFRcr","eGFRcys",
      "eGFRdiff","eGFRdiff.Q",
      "eGFRratio","eGFRratio.Q",
      "eGFRrd","eGFRrd.Q"
      ,"age.exp"
    ))
    data<-na.omit(data)
    include<-data$n_eid
    data_ori<-data_ori[which(data_ori$n_eid %in% include),]
    ## n=468690
  }
  ## 然后剔除没有结局的样本和发生TDI的样本
  {
    include<- get_outcome("s_42018_0_0","2022-12-31",data_ori)$n_eid %>%
      intersect(get_outcome("s_42020_0_0","2022-12-31",data_ori)$n_eid) %>% 
      intersect(get_outcome("s_42022_0_0","2022-12-31",data_ori)$n_eid) # 468481
    data_ori<-data_ori[which(data_ori$n_eid %in% include),]
    data_ori<-data_ori[which(data_ori$tbi==0),] ## 记得把TDI病史的也exclude掉
    # 余468361
  }
  ## 然后剔除协变量有缺失的样本
  {
    data<-subset(data_ori,select = c(
      "n_eid",
      "eGFRcr","eGFRcys",
      "eGFRdiff","eGFRdiff.Q",
      "eGFRratio","eGFRratio.Q",
      "eGFRrd","eGFRrd.Q"
      ,"age.exp",covariates
    ))
    data<-na.omit(data)
    include<-data$n_eid
    data_ori<-data_ori[which(data_ori$n_eid %in% include),]
    # 余458668， 敏感性分析余468361
  }
}

#### 导入acd数据 ####
outcome.id<-c("s_42018_0_0","s_42020_0_0","s_42022_0_0")
outcome.anno<-c("All cause dementia","Alzheimers disease","Vascular dementia")
data_ori$cr_cys<-data_ori$eGFRcr_cys
covariates<-c(
  "age.exp",
  "Cho","LDL","education","smoke.level","drink", "sport","TDI","social_isolate",
  "hearing","eyesight","diabetes","hypertension","depression","obesity","ethnic","sex","cr_cys"
)
exposure.id<-c("eGFRdiff")#,"eGFRratio","eGFRrd")
scale.use="scale"
i<- 1


#### revise.2 筛选最佳cutoff并绘制AUC曲线 ####
library(survminer)
library(survival)
library(dplyr)
set.seed("114514")
data<-get_outcome(outcome.id[i],"2022-12-31",data_ori)
data$time <- data$age.out - data$age.exp
data$exposure <- data$eGFRdiff


analysis_data <- data %>% subset(select=c("n_eid","time", "status", "exposure",covariates))
res.cut <- surv_cutpoint(
  analysis_data,
  time = "time",
  event = "status",
  variables = "exposure",
  minprop = 0.1
)
cutoff_value <- res.cut$cutpoint$cutpoint
analysis_data$exposure_group <- surv_categorize(res.cut)$exposure

surv_object <- Surv(time = analysis_data[["time"]], event = analysis_data[["status"]])
formula <- as.formula(paste("surv_object ~ ", "exposure_group","+", paste(covariates,collapse = "+")))
survdiff_result <- survdiff(Surv(time, status) ~ exposure_group, data = analysis_data)
survdiff_result
fit <- survfit(Surv(time, status) ~ exposure_group, data = analysis_data)


my.pvalue1 <- paste0("Log-rank P ", ifelse(survdiff_result$pvalue < 0.001, "<0.001", paste0("=",sprintf("%0.3f",survdiff_result$pvalue))))
p <- ggsurvplot(
  fit,
  data = analysis_data,
  pval = FALSE,
  conf.int = TRUE,
  risk.table = TRUE,
  palette = "npg",
  title = paste0("Survival by Exposure Groups (Cut-off: ", round(cutoff_value, 3), ")"),
  #risk.table.fontsize = 8,          # 减小字体
  ylim = c(0.95, 1),
  risk.table.y.text.col = TRUE,     # 垂直显示标签
  risk.table.y.text = FALSE         # 用条形图代替文字
)
p$plot <- p$plot + annotate("text", x = 14.5, y = 0.995, 
             label = my.pvalue1)
p

# 保存为PDF，设置适当尺寸
pdf("survival_plot.pdf", 
    width = 10, 
    height = 8)
print(p)
dev.off()


res.cut.15 <- surv_cutpoint(analysis_data, time = "time", event = "status",
                            variables = "exposure", minprop = 0.15)
res.cut.20 <- surv_cutpoint(analysis_data, time = "time", event = "status",
                            variables = "exposure", minprop = 0.20)

cat("\n=== Cut-off敏感性验证 ===\n")
cat("minprop=0.10:", res.cut$cutpoint$cutpoint, "\n")
cat("minprop=0.15:", res.cut.15$cutpoint$cutpoint, "\n")
cat("minprop=0.20:", res.cut.20$cutpoint$cutpoint, "\n")

#### 使用timeROC比较两个模型的预测效能 ####
library(timeROC)
library(pec)

# 准备分析数据
analysis_data$status_binary <- as.numeric(analysis_data$status)
# 基准模型需要添加一批数据，另附清洗流程

data.add <- readRDS("ukb_20260106_stroke.rds")
data.add <- data.add %>% 
  mutate(across(where(is.character), ~ ifelse(. == "", NA, .)))
data.add$stroke <- 0L
data.add$stroke <- ifelse(is.na(data.add$x_131366_0_0),data.add$stroke,data.add$stroke+1)
data.add$stroke <- ifelse(is.na(data.add$x_131362_0_0),data.add$stroke,data.add$stroke+1)
data.add$stroke <- ifelse(is.na(data.add$x_131056_0_0),data.add$stroke,data.add$stroke+1)
data.add$x_131367_0_0 <- NULL
data.add$x_131363_0_0 <- NULL
data.add$x_131057_0_0 <- NULL

data.add$date <- apply(data.add[,c("x_131366_0_0","x_131362_0_0","x_131056_0_0")], 
                       1, 
                       min, 
                       na.rm = TRUE)

data.add$stroke_date <- data.add$date
data.add <- subset(data.add, select = c("n_eid","stroke","stroke_date"))
data_ori <- left_join(data_ori,data.add,by="n_eid")
# 先转换日期格式（根据实际格式修改 format 参数）
data_ori$s_53_0_0 <- as.Date(data_ori$s_53_0_0, format = "%Y-%m-%d")
data_ori$stroke_date <- as.Date(data_ori$stroke_date, format = "%Y-%m-%d")

# 再计算差值
data_ori$stroke_date <- as.numeric(difftime(data_ori$s_53_0_0, 
                                            data_ori$stroke_date, 
                                            units = "days")) / 365.25
stroke <- subset(data_ori,select = c("n_eid","stroke","stroke_date"))
analysis_data <- left_join(analysis_data,stroke,by="n_eid")
analysis_data <- analysis_data %>% mutate(
  stroke = case_when(
    stroke == 0 ~ 0,
    stroke !=0 & stroke_date >= time ~ 0,
    TRUE ~ stroke
  ),
  stroke = case_when(stroke == 0 ~ 0, TRUE ~ 1)
)
table(analysis_data$stroke)
analysis_data <- left_join(analysis_data,readRDS("ukb_20260106_defam.rds"),by="n_eid")
saveRDS(analysis_data,file = "analysis_data_20260106.rds")
cov_UKBDRS <- c("age.exp","sex","education","TDI","social_isolate","hypertension","Cho",
                "diabetes","depression","stroke","dementia_fam")


# 定义时间点（根据数据特点选择）
times <- c(5, 10, 15)  # 5年、10年、15年的AUC
# 模型0：仅使用协变量
cat("\n=== 模型0：结局 ~ exposure ===\n")
cox_model0 <- coxph(Surv(time, status) ~ ., 
                    data = analysis_data[, c("time", "status", "exposure_group")])
summary(cox_model0)

# 获取模型0的预测风险得分
risk_score0 <- predict(cox_model0, type = "risk")


# 模型1：仅使用协变量
cat("\n=== 模型1：结局 ~ covariates ===\n")
cox_model1 <- coxph(Surv(time, status) ~ ., 
                    data = analysis_data[, c("time", "status", cov_UKBDRS)])
summary(cox_model1)

# 获取模型1的预测风险得分
risk_score1 <- predict(cox_model1, type = "risk")

# 模型2：使用exposure_group + 协变量
cat("\n=== 模型2：结局 ~ exposure_group + covariates ===\n")
cox_model2 <- coxph(Surv(time, status) ~ exposure_group + ., 
                    data = analysis_data[, c("time", "status", "exposure_group", cov_UKBDRS)])
summary(cox_model2)

# 获取模型2的预测风险得分
risk_score2 <- predict(cox_model2, type = "risk")

# 使用timeROC计算时依AUC
# 模型0
ROC0 <- timeROC(
  T = analysis_data$time,
  delta = analysis_data$status_binary,
  marker = risk_score0,
  cause = 1,
  weighting = "marginal",
  times = seq(0,16,0.01),
  iid = FALSE
)

# 模型1
ROC1 <- timeROC(
  T = analysis_data$time,
  delta = analysis_data$status_binary,
  marker = risk_score1,
  cause = 1,
  weighting = "marginal",
  times = seq(0,16,0.01),
  iid = FALSE
)

# 模型2
ROC2 <- timeROC(
  T = analysis_data$time,
  delta = analysis_data$status_binary,
  marker = risk_score2,
  cause = 1,
  weighting = "marginal",
  times = seq(0,16,0.01),
  iid = FALSE
)
saveRDS(ROC0,file = "roc0.rds")
saveRDS(ROC1,file = "roc1.rds")
saveRDS(ROC2,file = "roc2.rds")

cat("\n=== Time-dependent AUC 比较 ===\n")
cat("\n模型1 (仅协变量) AUC:\n")
print(ROC1$AUC)

cat("\n模型2 (exposure_group + 协变量) AUC:\n")
print(ROC2$AUC)

# 比较两个模型的AUC
cat("\n=== AUC差异比较 ===\n")
for (t in times) {
  cat(paste0("\n时间点: ", t, " 年\n"))
  diff <- ROC2$AUC[which(ROC1$times == t)] - ROC1$AUC[which(ROC1$times == t)]
  cat(paste0("AUC差异 (模型2 - 模型1): ", sprintf("%.4f", diff), "\n"))
  
  # 计算置信区间
  diff_obj <- ROC2 - ROC1  # 注意：timeROC的减法运算需要确认
  # 或者使用其他方法比较
}

# 绘制ROC曲线 - 4个独立的图
pdf("timeROC_comparison.pdf", width = 14, height = 10)

# 设置2x2布局
par(mfrow = c(2, 2), oma = c(2, 2, 4, 2))

# 图1：两个模型的AUC随时间变化曲线
plot(ROC1, time = times, col = "blue", lwd = 2, 
     xlab = "Time (years)", ylab = "AUC",
     main = "")
plot(ROC2, time = times, col = "red", lwd = 2, add = TRUE)
legend("bottomright", 
       legend = c(paste0("Model1: Covariates only"),
                  paste0("Model2: Exposure_group + Covariates")),
       col = c("blue", "red"), lwd = 2)
title("Figure 1: Time-dependent AUC", adj = 0.5, line = 2)

# 图2：5年ROC曲线
plot(ROC1, time = 5, col = "blue", lwd = 2, 
     xlab = "1 - Specificity", ylab = "Sensitivity",
     main = "")
plot(ROC2, time = 5, col = "red", lwd = 2, add = TRUE)
legend("bottomright", 
       legend = c(paste0("Model1 (AUC=", sprintf("%.3f", ROC1$AUC[1]), ")"),
                  paste0("Model2 (AUC=", sprintf("%.3f", ROC2$AUC[1]), ")")),
       col = c("blue", "red"), lwd = 2)
title("Figure 2: ROC Curve at 5 Years", adj = 0.5, line = 2)

# 图3：10年ROC曲线
plot(ROC1, time = 10, col = "blue", lwd = 2,
     xlab = "1 - Specificity", ylab = "Sensitivity",
     main = "")
plot(ROC2, time = 10, col = "red", lwd = 2, add = TRUE)
legend("bottomright", 
       legend = c(paste0("Model1 (AUC=", sprintf("%.3f", ROC1$AUC[2]), ")"),
                  paste0("Model2 (AUC=", sprintf("%.3f", ROC2$AUC[2]), ")")),
       col = c("blue", "red"), lwd = 2)
title("Figure 3: ROC Curve at 10 Years", adj = 0.5, line = 2)

# 图4：15年ROC曲线
plot(ROC1, time = 15, col = "blue", lwd = 2,
     xlab = "1 - Specificity", ylab = "Sensitivity",
     main = "")
plot(ROC2, time = 15, col = "red", lwd = 2, add = TRUE)
legend("bottomright", 
       legend = c(paste0("Model1 (AUC=", sprintf("%.3f", ROC1$AUC[3]), ")"),
                  paste0("Model2 (AUC=", sprintf("%.3f", ROC2$AUC[3]), ")")),
       col = c("blue", "red"), lwd = 2)
title("Figure 4: ROC Curve at 15 Years", adj = 0.5, line = 2)

# 添加总标题
mtext("Time-ROC Analysis: Model Comparison\n(Model1: Covariates only | Model2: Exposure_group + Covariates)", 
      outer = TRUE, cex = 1.2, line = 0.5)

dev.off()

cat("\n=== 结果已保存至 timeROC_comparison.pdf ===\n")

# 打印模型比较的详细信息
cat("\n=== 模型预测效能总结 ===\n")
results_table <- data.frame(
  Time_Years = times,
  AUC_Model1 = sprintf("%.4f", ROC1$AUC),
  AUC_Model2 = sprintf("%.4f", ROC2$AUC),
  AUC_Difference = sprintf("%.4f", ROC2$AUC - ROC1$AUC)
)
print(results_table)

#### 计算Harrell's C-index比较 ####
library(Hmisc)

# 计算Harrell's C-index
cat("\n=== Harrell's C-index 比较 ===\n")

cindex_model1 <- rcorr.cens(risk_score1, Surv(analysis_data$time, analysis_data$status))
cindex_model2 <- rcorr.cens(risk_score2, Surv(analysis_data$time, analysis_data$status))

cindex1 <- 1 - cindex_model1[1]
cindex2 <- 1 - cindex_model2[1]
cindex_diff <- cindex2 - cindex1

cat(paste0("模型1 C-index: ", sprintf("%.4f", cindex1), "\n"))
cat(paste0("模型2 C-index: ", sprintf("%.4f", cindex2), "\n"))
cat(paste0("C-index差异 (模型2 - 模型1): ", sprintf("%.4f", cindex_diff), "\n"))

# 使用survival包的concordance函数计算标准误和置信区间
cox1_concordance_result1 <- concordance(cox_model1)
cox2_concordance_result2 <- concordance(cox_model2)

cat("\n=== 带置信区间的C-index比较 ===\n")
cat(paste0("模型1 C-index: ", sprintf("%.4f", as.numeric(concordance_result1$concordance)), 
           " (95% CI: ", sprintf("%.4f", concordance_result1$concordance - 1.96*sqrt(concordance_result1$var)), 
           "-", sprintf("%.4f", concordance_result1$concordance + 1.96*sqrt(concordance_result1$var)), ")\n"))
cat(paste0("模型2 C-index: ", sprintf("%.4f", as.numeric(concordance_result2$concordance)), 
           " (95% CI: ", sprintf("%.4f", concordance_result2$concordance - 1.96*sqrt(concordance_result2$var)), 
           "-", sprintf("%.4f", concordance_result2$concordance + 1.96*sqrt(concordance_result2$var)), ")\n"))

# 汇总表格
cat("\n=== 模型预测效能完整总结 ===\n")
full_results <- data.frame(
  Metric = c("Harrell's C-index", 
             "AUC at 5 years", 
             "AUC at 10 years", 
             "AUC at 15 years"),
  Model1 = c(sprintf("%.4f", as.numeric(concordance_result1$concordance)),
             sprintf("%.4f", ROC1$AUC[1]),
             sprintf("%.4f", ROC1$AUC[2]),
             sprintf("%.4f", ROC1$AUC[3])),
  Model2 = c(sprintf("%.4f", as.numeric(concordance_result2$concordance)),
             sprintf("%.4f", ROC2$AUC[1]),
             sprintf("%.4f", ROC2$AUC[2]),
             sprintf("%.4f", ROC2$AUC[3])),
  Difference = c(sprintf("%.4f", as.numeric(concordance_result2$concordance) - as.numeric(concordance_result1$concordance)),
                 sprintf("%.4f", ROC2$AUC[1] - ROC1$AUC[1]),
                 sprintf("%.4f", ROC2$AUC[2] - ROC1$AUC[2]),
                 sprintf("%.4f", ROC2$AUC[3] - ROC1$AUC[3]))
)
print(full_results)


#### 阴性对照 ####
{
  library(data.table)
  yxdz<-fread("yxdz.csv")
  outcome.anno<-c("ICD10_S00toT88")
  data_ori$cr_cys<-data_ori$eGFRcr_cys
  covariates<-c(
    "age.exp",
    "Cho","LDL","education","smoke.level","drink", "sport","TDI","social_isolate",
    "hearing","eyesight","diabetes","hypertension","depression","obesity","ethnic","sex","cr_cys"
  )
  table2<-data.frame()
  exposure.id<-c("eGFRdiff")#,"eGFRratio","eGFRrd")
  scale.use="scale"
  {
    j <- exposure.id
    for(i in 1){
      #data<-get_outcome(outcome.id[i],"2022-12-31",data_ori)
     
      data_ori <- left_join(data_ori,yxdz,by="n_eid")
      data_ori$status <- data_ori$event
      data_ori$age.out <- data_ori$age.exp + data_ori$follow_up_time
      data<-subset(data_ori,select = c(paste0(j,".Q"),j,"age.exp",covariates,"status","age.out"))

      ## raw model 
      plot.data1<-cox0(data,"age.exp","age.out","status",paste0(j,".Q"),
                       re="tidyresult",scale.use="age") %>% subset(select=c("term","HR_95CI"))
      plot.data1<-rbind(data.frame(term="Q1",HR_95CI="1.0 (ref)"),plot.data1)
      plot.data1$person_year<-tapply(data$age.out-data$age.exp, data[[paste0(j,".Q")]], sum)
      plot.data1$case<-table(data$status,data[[paste0(j,".Q")]])[2,]
      plot.data1$exposure<-c("Negative","Midrange","Positive")
      plot.data1$case_personyear<-with(plot.data1,paste0(
        sprintf("%0.f", case), 
        "/", sprintf("%0.2f", person_year/1000), 
        " (", sprintf("%0.2f", (case/person_year)*1000), ")"
      ))
      plot.data1.1<-subset(plot.data1,select=c("exposure","case_personyear","HR_95CI"))
      ## adj model
      plot.data1<-cox(data,"age.exp","age.out","status",paste0(j,".Q"),covariates = covariates,
                      re="tidyresult",scale.use="time") %>% subset(select=c("HR_95CI"))
      plot.data1<-rbind(data.frame(HR_95CI="1.0 (ref)"),plot.data1)
      plot.data1.1<- plot.data1.1 %>% cbind(subset(plot.data1,select=c("HR_95CI")))
      plot.data1.1<-rbind(data.frame(exposure=paste0("Categorical ",j),case_personyear=" ",HR_95CI=" ",HR_95CI.1=" "),plot.data1.1)
      plot.data1.1<-rbind(data.frame(exposure=outcome.anno[i],case_personyear=" ",HR_95CI=" ",HR_95CI.1=" "),plot.data1.1)
      if(scale.use[1]=="scale"){
        data[[j]]<-scale(data[[j]])
      }else if (scale.use[1]=="tenpercent"){
        data[[j]]<-data[[j]]*0.1
      }
      con_HR_raw<-cox0(data,"age.exp","age.out","status",j,
                       re="tidyresult",scale.use="time") %>% subset(select=c("HR_95CI")) %>% as.character()
      
      con_HR_adj<-cox(data,"age.exp","age.out","status",j,covariates = covariates,
                      re="tidyresult",scale.use="time") %>% subset(select=c("HR_95CI")) %>% as.character()
      plot.data1.1<-rbind(plot.data1.1,data.frame(exposure=paste0("Continuous ",j),case_personyear=" ",HR_95CI=con_HR_raw,HR_95CI.1=con_HR_adj))
      table2<-table2 %>% rbind(plot.data1.1)
    }
  }
  View(table2)
}


#### revise:补充urea分析 ####
{
  outcome.id<-c("s_42018_0_0","s_42020_0_0","s_42022_0_0")
  outcome.anno<-c("All cause dementia","Alzheimers disease","Vascular dementia")
  data_ori$cr_cys<-data_ori$eGFRcr_cys
  data_urea <- readRDS("ukb_20260106_urea.rds")
  data_ori <- left_join(data_ori,data_urea,by="n_eid")
  covariates<-c(
    "age.exp",
    "Cho","LDL","education","smoke.level","drink", "sport","TDI","social_isolate",
    "hearing","eyesight","obesity","ethnic","sex","cr_cys","n_30670_0_0"
  )
  table2<-data.frame()
  exposure.id<-c("eGFRdiff")#,"eGFRratio","eGFRrd")
  scale.use="scale"
  for(j in exposure.id){
    for(i in 1:3){
      data<-get_outcome(outcome.id[i],"2022-12-31",data_ori)
      data<-subset(data,select = c(paste0(j,".Q"),j,"age.exp","age.out","status",covariates,"diabetes","hypertension","depression"))
      data <- data[which(data$depression==1),]
      ## raw model 
      plot.data1<-cox0(data,"age.exp","age.out","status",paste0(j,".Q"),
                       re="tidyresult",scale.use="time") %>% subset(select=c("term","HR_95CI"))
      plot.data1<-rbind(data.frame(term="Q1",HR_95CI="1.0 (ref)"),plot.data1)
      plot.data1$person_year<-tapply(data$age.out-data$age.exp, data[[paste0(j,".Q")]], sum)
      plot.data1$case<-table(data$status,data[[paste0(j,".Q")]])[2,]
      plot.data1$exposure<-c("Negative","Midrange","Positive")
      plot.data1$case_personyear<-with(plot.data1,paste0(
        sprintf("%0.f", case), 
        "/", sprintf("%0.2f", person_year/1000), 
        " (", sprintf("%0.2f", (case/person_year)*1000), ")"
      ))
      plot.data1.1<-subset(plot.data1,select=c("exposure","case_personyear","HR_95CI"))
      ## adj model
      plot.data1<-cox(data,"age.exp","age.out","status",paste0(j,".Q"),covariates = covariates,
                      re="tidyresult",scale.use="time") %>% subset(select=c("HR_95CI"))
      plot.data1<-rbind(data.frame(HR_95CI="1.0 (ref)"),plot.data1)
      plot.data1.1<- plot.data1.1 %>% cbind(subset(plot.data1,select=c("HR_95CI")))
      plot.data1.1<-rbind(data.frame(exposure=paste0("Categorical ",j),case_personyear=" ",HR_95CI=" ",HR_95CI.1=" "),plot.data1.1)
      plot.data1.1<-rbind(data.frame(exposure=outcome.anno[i],case_personyear=" ",HR_95CI=" ",HR_95CI.1=" "),plot.data1.1)
      if(scale.use[1]=="scale"){
        data[[j]]<-scale(data[[j]])
      }else if (scale.use[1]=="tenpercent"){
        data[[j]]<-data[[j]]*0.1
      }
      con_HR_raw<-cox0(data,"age.exp","age.out","status",j,
                       re="tidyresult",scale.use="time") %>% subset(select=c("HR_95CI")) %>% as.character()
      
      con_HR_adj<-cox(data,"age.exp","age.out","status",j,covariates = covariates,
                      re="tidyresult",scale.use="time") %>% subset(select=c("HR_95CI")) %>% as.character()
      plot.data1.1<-rbind(plot.data1.1,data.frame(exposure=paste0("Continuous ",j),case_personyear=" ",HR_95CI=con_HR_raw,HR_95CI.1=con_HR_adj))
      table2<-table2 %>% rbind(plot.data1.1)
    }
  }
  View(table2)
}
